# Supplementary material for: Intra-host symbiont diversity in eastern Pacific cold seep tubeworms identified by the 16S-V6 region, but undetected by the 16S-V4 region
Source: PLoS One. 2020 Jan 15;15(1):e0227053. doi: 10.1371/journal.pone.0227053 (PMC6961877; doi:10.1371/journal.pone.0227053)
Supplement: S1 Table — The entropy values for each nucleotide position are below 0.2, which indicates that observed variation in this sequence is related to sequencing or PCR errors. (XLSX) [file pone.0227053.s007.xlsx]

## Sheet: S1 Table
S1 Table 16S rRNA sequence and site-specific entropy values of Seep symbiont 1 as identified by the USEARCH and OLIGOTYPING methods. The entropy values for each nucleotide position are below 0.2, which indicates that observed variation in this sequence is related to sequencing or PCR errors.
T	A	C	G	G	A	G	G	G	T	G	C	A	A	G	C	G	T	T	A	A	T	C	G	G	A	A	T	T	A	C	T	G	G	G	C	G	T	A	A	A	G	C	G	C	G	C	G	T	A
0.0237	0.0207	0.0125	0.0184	0.0118	0.0343	0.0122	0.0135	0.0154	0.0361	0.0221	0.015	0.0349	0.0431	0.0113	0.0164	0.0136	0.0288	0.022	0.0264	0.0357	0.0331	0.0194	0.0206	0.015	0.1147	0.072	0.0286	0.0467	0.0254	0.015	0.0358	0.0217	0.039	0.0238	0.0254	0.0256	0.0346	0.0188	0.0291	0.0499	0.0215	0.0262	0.0281	0.0316	0.0314	0.0263	0.0272	0.0344	0.0362
[truncated: 215 more columns]
